# Supplementary material for: Lipid Signatures Associated with Diabetic Peripheral Neuropathy in Obesity and Type 2 Diabetes—A Systematic Review
Source: J Clin Med. 2026 May 21;15(10):3976. doi: 10.3390/jcm15103976 (PMC13207507; doi:10.3390/jcm15103976)
Supplement: Supplementary file 1 [file jcm-15-03976-s001.zip]

Archive with 1 entries (1 files):
- jcm-4300916-supplementary.pdf
